# Supplementary material for: Association of a Healthy Lifestyle with All-Cause, Cause-Specific Mortality and Incident Cancer among Individuals with Metabolic Syndrome: A Prospective Cohort Study in UK Biobank
Source: Int J Environ Res Public Health. 2022 Aug 11;19(16):9936. doi: 10.3390/ijerph19169936 (PMC9408492; doi:10.3390/ijerph19169936)
Supplement: Supplementary file 1 [file ijerph-19-09936-s001.zip]

Archive with 1 entries (1 files):
- ijerph-1795962-supplementary.pdf
